# Supplementary material for: The lncRNA HCG4 regulates the RIG-I-mediated IFN production to suppress H1N1 swine influenza virus replication
Source: Front Microbiol. 2024 Jan 11;14:1324218. doi: 10.3389/fmicb.2023.1324218 (PMC10808666; doi:10.3389/fmicb.2023.1324218)
Supplement: Supplementary file 1 [file Data_Sheet_1.XLS]

## Sheet: differently expressed lncRNAs
Identification of differently expressed lncRNAs by SIV and SIV NS1 mutant virus infection
ncRNA	RNA_type	Gene	Gene_type	rSH/2014	rSH/2014	rSH/2014	rSH/2014 NS1 S42P	rSH/2014 NS1 S42P	rSH/2014 NS1 S42P	log2(Fold_change)	p-value	Website
NR_104665.1	ncRNA	LINC01227	lncRNA	0	0	4.25477	11.8682	17.9309	9.84645	3.27213	0.000447662	http://www.ncbi.nlm.nih.gov/nuccore/NR_104665.1
XR_002957229.1	ncRNA	LOC105376506	lncRNA	2.9861	2.93767	4.25477	11.8682	24.2595	11.8157	2.23406	0.000935855	http://www.ncbi.nlm.nih.gov/nuccore/XR_002957229.1
XR_946315.3	ncRNA	LOC105378480	lncRNA	12.9397	12.7299	17.0191	27.3881	35.8618	38.4011	1.25266	0.00128809	http://www.ncbi.nlm.nih.gov/nuccore/XR_946315.3
XR_001742472.1	ncRNA	LOC107986369	lncRNA	1.99073	0	2.12738	12.7811	10.5476	7.87716	2.9434	0.00202319	http://www.ncbi.nlm.nih.gov/nuccore/XR_001742472.1
XR_002957227.1	ncRNA	LOC105376506	lncRNA	2.9861	1.95845	4.25477	10.0423	21.0952	10.8311	2.19174	0.00216336	http://www.ncbi.nlm.nih.gov/nuccore/XR_002957227.1
NR_024560.1	ncRNA	MAPT-IT1	lncRNA	3.98146	0.979225	3.19108	9.12936	21.0952	9.84645	2.29571	0.00238169	http://www.ncbi.nlm.nih.gov/nuccore/NR_024560.1
XR_940223.2	ncRNA	LOC105374789	lncRNA	0	0	0	7.30349	2.10952	3.93858	4.58798	0.00486804	http://www.ncbi.nlm.nih.gov/nuccore/XR_940223.2
XR_001745246.1	ncRNA	LOC105375363	lncRNA	6.96756	14.6884	20.2101	2.73881	2.10952	5.90787	-1.95355	0.00496096	http://www.ncbi.nlm.nih.gov/nuccore/XR_001745246.1
XR_002957099.1	ncRNA	LOC112268066	lncRNA	6.96756	5.87535	7.44584	16.4329	21.0952	17.7236	1.44484	0.00627202	http://www.ncbi.nlm.nih.gov/nuccore/XR_002957099.1
XR_002957934.1	ncRNA	LOC112268182	lncRNA	0	0	0	6.39055	4.21904	1.96929	4.49724	0.00654693	http://www.ncbi.nlm.nih.gov/nuccore/XR_002957934.1
XR_001748317.1	ncRNA	LOC107984361	lncRNA	8.95829	2.93767	1.06369	0	0	0	-4.58364	0.00658713	http://www.ncbi.nlm.nih.gov/nuccore/XR_001748317.1
NR_034140.1	ncRNA	LINC00612	lncRNA	1.99073	2.93767	2.12738	14.607	4.21904	13.785	2.21452	0.00699227	http://www.ncbi.nlm.nih.gov/nuccore/NR_034140.1
XR_001745128.1	ncRNA	LOC107986777	lncRNA	26.8749	22.5222	32.9744	13.694	7.38332	15.7543	-1.14963	0.0073188	http://www.ncbi.nlm.nih.gov/nuccore/XR_001745128.1
XR_928593.3	ncRNA	LOC105375730	lncRNA	1.99073	0.979225	0	3.65174	12.6571	7.87716	2.99212	0.00770863	http://www.ncbi.nlm.nih.gov/nuccore/XR_928593.3
XR_001745248.1	ncRNA	LOC105375363	lncRNA	7.96292	8.81302	19.1465	0.912936	4.21904	3.93858	-2.00338	0.00800335	http://www.ncbi.nlm.nih.gov/nuccore/XR_001745248.1
NR_002139.2	ncRNA	HCG4	lncRNA	0.995365	0	1.06369	7.30349	11.6024	2.95393	3.42334	0.00819649	http://www.ncbi.nlm.nih.gov/nuccore/NR_002139.2
XR_001750056.1	ncRNA	LOC105370384	lncRNA	13.9351	18.6053	28.7197	11.8682	7.38332	3.93858	-1.38626	0.00876345	http://www.ncbi.nlm.nih.gov/nuccore/XR_001750056.1
XR_949164.1	ncRNA	LOC105373281	lncRNA	0	0.979225	3.19108	3.65174	12.6571	9.84645	2.6701	0.00892389	http://www.ncbi.nlm.nih.gov/nuccore/XR_949164.1
XR_947498.2	ncRNA	HHLA3-AS1	lncRNA	7.96292	2.93767	7.44584	10.9552	21.0952	18.7083	1.46781	0.0107278	http://www.ncbi.nlm.nih.gov/nuccore/XR_947498.2
NR_038888.1	ncRNA	LOC284950	lncRNA	6.96756	3.9169	4.25477	0	0	0.984645	-3.84261	0.0116942	http://www.ncbi.nlm.nih.gov/nuccore/NR_038888.1
NR_134576.1	ncRNA	LOC105372672	lncRNA	6.96756	8.81302	7.44584	21.9105	20.0404	14.7697	1.28807	0.0116968	http://www.ncbi.nlm.nih.gov/nuccore/NR_134576.1
NR_046546.1	ncRNA	LINC02586	lncRNA	2.9861	0.979225	7.44584	0	0	0	-4.38827	0.0118008	http://www.ncbi.nlm.nih.gov/nuccore/NR_046546.1
NR_103732.1	ncRNA	LOC100506076	lncRNA	3.98146	0	1.06369	4.56468	14.7666	7.87716	2.41853	0.0119838	http://www.ncbi.nlm.nih.gov/nuccore/NR_103732.1
NR_034160.1	ncRNA	USP2-AS1	lncRNA	10.949	11.7507	13.828	3.65174	6.32856	0.984645	-1.74929	0.0122926	http://www.ncbi.nlm.nih.gov/nuccore/NR_034160.1
XR_001747506.1	ncRNA	LOC105378369	lncRNA	2.9861	2.93767	3.19108	10.9552	11.6024	9.84645	1.83043	0.0128107	http://www.ncbi.nlm.nih.gov/nuccore/XR_001747506.1
NR_027051.1	ncRNA	THAP7-AS1	lncRNA	23.8888	15.6676	14.8917	10.0423	3.16428	7.87716	-1.35204	0.0128473	http://www.ncbi.nlm.nih.gov/nuccore/NR_027051.1
XR_002959478.1	ncRNA	LOC112268438	lncRNA	4.97683	4.89612	1.06369	0	0	0	-4.33971	0.0128732	http://www.ncbi.nlm.nih.gov/nuccore/XR_002959478.1
XR_001753035.1	ncRNA	LOC107985050	lncRNA	15.9258	8.81302	13.828	26.4751	32.6976	20.6775	1.04984	0.0140877	http://www.ncbi.nlm.nih.gov/nuccore/XR_001753035.1
XR_927196.2	ncRNA	LOC105375245	lncRNA	0	0	0	2.73881	7.38332	0.984645	4.30525	0.0142331	http://www.ncbi.nlm.nih.gov/nuccore/XR_927196.2
NR_170274.1	ncRNA	MIRLET7A1HG	lncRNA	7.96292	4.89612	3.19108	9.12936	15.8214	20.6775	1.49549	0.0142941	http://www.ncbi.nlm.nih.gov/nuccore/NR_170274.1
XR_002957737.1	ncRNA	LOC112268156	lncRNA	0	0	0	5.47762	2.10952	2.95393	4.2453	0.0147789	http://www.ncbi.nlm.nih.gov/nuccore/XR_002957737.1
XR_002957228.1	ncRNA	LOC105376506	lncRNA	1.99073	0.979225	2.12738	7.30349	12.6571	4.92322	2.2886	0.0151604	http://www.ncbi.nlm.nih.gov/nuccore/XR_002957228.1
XR_001748088.1	ncRNA	LOC105376506	lncRNA	1.99073	0.979225	4.25477	7.30349	13.7119	7.87716	2.01157	0.0154552	http://www.ncbi.nlm.nih.gov/nuccore/XR_001748088.1
XR_001746760.1	ncRNA	LOC107987083	lncRNA	12.9397	2.93767	7.44584	19.1717	13.7119	24.6161	1.30648	0.0157826	http://www.ncbi.nlm.nih.gov/nuccore/XR_001746760.1
XR_925897.2	ncRNA	LOC105374711	lncRNA	9.95365	2.93767	3.19108	19.1717	15.8214	9.84645	1.4766	0.0176055	http://www.ncbi.nlm.nih.gov/nuccore/XR_925897.2
NR_144455.1	ncRNA	BARX1-DT	lncRNA	0.995365	2.93767	3.19108	9.12936	10.5476	7.87716	1.95575	0.0179866	http://www.ncbi.nlm.nih.gov/nuccore/NR_144455.1
XR_005647042.1	ncRNA	LOC107985320	lncRNA	10.949	9.79225	13.828	23.7363	31.6428	16.739	1.06111	0.018424	http://www.ncbi.nlm.nih.gov/nuccore/XR_005647042.1
NR_110818.1	ncRNA	LOC101927911	lncRNA	3.98146	1.95845	3.19108	13.694	14.7666	3.93858	1.82894	0.018427	http://www.ncbi.nlm.nih.gov/nuccore/NR_110818.1
XR_927695.2	ncRNA	LOC105375363	lncRNA	2.9861	8.81302	19.1465	1.82587	2.10952	3.93858	-1.96959	0.0188155	http://www.ncbi.nlm.nih.gov/nuccore/XR_927695.2
XR_001749416.1	ncRNA	LOC105370091	lncRNA	0	0	0	0.912936	1.05476	8.8618	4.27678	0.0188487	http://www.ncbi.nlm.nih.gov/nuccore/XR_001749416.1
XR_937770.2	ncRNA	LOC101928369	lncRNA	4.97683	3.9169	1.06369	0	0	0	-4.20388	0.0193231	http://www.ncbi.nlm.nih.gov/nuccore/XR_937770.2
XR_001748089.1	ncRNA	LOC105376506	lncRNA	1.99073	0.979225	4.25477	6.39055	13.7119	7.87716	1.96374	0.0194704	http://www.ncbi.nlm.nih.gov/nuccore/XR_001748089.1
XR_001748090.1	ncRNA	LOC105376506	lncRNA	1.99073	0.979225	4.25477	6.39055	13.7119	7.87716	1.96374	0.0194704	http://www.ncbi.nlm.nih.gov/nuccore/XR_001748090.1
NR_026956.1	ncRNA	LINC00663	lncRNA	0.995365	0.979225	8.50953	0	0	0	-4.26384	0.0202833	http://www.ncbi.nlm.nih.gov/nuccore/NR_026956.1
NR_110856.1	ncRNA	LOC101928516	lncRNA	0	0	0	3.65174	2.10952	3.93858	4.12175	0.0207224	http://www.ncbi.nlm.nih.gov/nuccore/NR_110856.1
XR_928872.2	ncRNA	LOC102724330	lncRNA	8.95829	11.7507	9.57323	0.912936	3.16428	4.92322	-1.76824	0.020984	http://www.ncbi.nlm.nih.gov/nuccore/XR_928872.2
NR_027242.1	ncRNA	SSTR5-AS1	lncRNA	10.949	10.7715	9.57323	1.82587	4.21904	3.93858	-1.665	0.0221422	http://www.ncbi.nlm.nih.gov/nuccore/NR_027242.1
NR_024264.1	ncRNA	LOC145845	lncRNA	0.995365	1.95845	1.06369	6.39055	7.38332	6.89251	2.35422	0.0223759	http://www.ncbi.nlm.nih.gov/nuccore/NR_024264.1
XR_002959795.1	ncRNA	LOC105377663	lncRNA	0.995365	13.7091	20.2101	5.47762	0	2.95393	-2.01234	0.0226408	http://www.ncbi.nlm.nih.gov/nuccore/XR_002959795.1
XR_001752962.1	ncRNA	LOC107985020	lncRNA	24.8841	12.7299	12.7643	5.47762	10.5476	4.92322	-1.28095	0.0226423	http://www.ncbi.nlm.nih.gov/nuccore/XR_001752962.1
XR_001742657.1	ncRNA	C5orf34-AS1	lncRNA	2.9861	0	4.25477	10.9552	7.38332	8.8618	1.93377	0.0228167	http://www.ncbi.nlm.nih.gov/nuccore/XR_001742657.1
XR_923909.2	ncRNA	LOC105373880	lncRNA	3.98146	12.7299	13.828	4.56468	2.10952	1.96929	-1.80042	0.0229823	http://www.ncbi.nlm.nih.gov/nuccore/XR_923909.2
XR_001752961.2	ncRNA	LOC107985020	lncRNA	24.8841	13.7091	12.7643	5.47762	10.5476	5.90787	-1.24229	0.0237046	http://www.ncbi.nlm.nih.gov/nuccore/XR_001752961.2
NR_163262.1	ncRNA	ZNF71-SMIM17	lncRNA	0.995365	0	0	8.21643	0	5.90787	3.71041	0.024295	http://www.ncbi.nlm.nih.gov/nuccore/NR_163262.1
XR_001745757.1	ncRNA	LOC105377778	lncRNA	0	0.979225	1.06369	1.82587	6.32856	8.8618	3.06174	0.0250606	http://www.ncbi.nlm.nih.gov/nuccore/XR_001745757.1
XR_930391.2	ncRNA	LOC105376292	lncRNA	6.96756	6.85457	6.38215	0	2.10952	1.96929	-2.34683	0.0252076	http://www.ncbi.nlm.nih.gov/nuccore/XR_930391.2
NR_104163.1	ncRNA	LOC102031319	lncRNA	0.995365	0.979225	1.06369	10.9552	9.49284	0	2.75366	0.0255257	http://www.ncbi.nlm.nih.gov/nuccore/NR_104163.1
XR_002957261.1	ncRNA	LOC107984361	lncRNA	8.95829	3.9169	5.31846	0.912936	2.10952	0	-2.61764	0.026556	http://www.ncbi.nlm.nih.gov/nuccore/XR_002957261.1
NR_038285.1	ncRNA	MELTF-AS1	lncRNA	10.949	6.85457	4.25477	20.0846	15.8214	14.7697	1.19594	0.026712	http://www.ncbi.nlm.nih.gov/nuccore/NR_038285.1
NR_144471.1	ncRNA	ACBD7-DCLRE1CP1	lncRNA	2.9861	0.979225	5.31846	0	0	0	-4.09228	0.0268199	http://www.ncbi.nlm.nih.gov/nuccore/NR_144471.1
NR_164127.1	ncRNA	LINC02874	lncRNA	11.9444	1.95845	3.19108	0	0	1.96929	-3.12291	0.0270731	http://www.ncbi.nlm.nih.gov/nuccore/NR_164127.1
NR_164134.1	ncRNA	LINC02874	lncRNA	11.9444	1.95845	3.19108	0	0	1.96929	-3.12291	0.0270731	http://www.ncbi.nlm.nih.gov/nuccore/NR_164134.1
XR_936008.3	ncRNA	ZNF114-AS1	lncRNA	3.98146	3.9169	4.25477	0	0	0.984645	-3.5243	0.0273767	http://www.ncbi.nlm.nih.gov/nuccore/XR_936008.3
XR_949264.2	ncRNA	LOC105373167	lncRNA	0	0.979225	0	2.73881	9.49284	0.984645	3.59138	0.027954	http://www.ncbi.nlm.nih.gov/nuccore/XR_949264.2
NR_046796.1	ncRNA	SYNJ2-IT1	lncRNA	12.9397	7.8338	11.7006	20.0846	23.2047	21.6622	1.00083	0.028273	http://www.ncbi.nlm.nih.gov/nuccore/NR_046796.1
XR_946030.2	ncRNA	LOC105378342	lncRNA	4.97683	1.95845	5.31846	0	0	0.984645	-3.53324	0.0282867	http://www.ncbi.nlm.nih.gov/nuccore/XR_946030.2
XR_001745333.1	ncRNA	LOC105375463	lncRNA	4.97683	2.93767	6.38215	12.7811	18.9857	6.89251	1.43783	0.0284571	http://www.ncbi.nlm.nih.gov/nuccore/XR_001745333.1
XR_001739756.1	ncRNA	LOC105373717	lncRNA	22.8934	21.5429	17.0191	11.8682	9.49284	8.8618	-1.02157	0.0290047	http://www.ncbi.nlm.nih.gov/nuccore/XR_001739756.1
XR_931502.2	ncRNA	LOC105369724	lncRNA	24.8841	19.5845	19.1465	9.12936	7.38332	14.7697	-1.02226	0.029086	http://www.ncbi.nlm.nih.gov/nuccore/XR_931502.2
XR_001747509.1	ncRNA	LOC105378369	lncRNA	2.9861	2.93767	3.19108	10.0423	8.43808	9.84645	1.63906	0.0309599	http://www.ncbi.nlm.nih.gov/nuccore/XR_001747509.1
XR_001738279.1	ncRNA	LOC107985224	lncRNA	0.995365	0	0	2.73881	5.2738	3.93858	3.45211	0.0318906	http://www.ncbi.nlm.nih.gov/nuccore/XR_001738279.1
NR_110611.1	ncRNA	LINC01752	lncRNA	0	0	1.06369	2.73881	4.21904	4.92322	3.44582	0.0321268	http://www.ncbi.nlm.nih.gov/nuccore/NR_110611.1
XR_001744337.1	ncRNA	LOC107986642	lncRNA	0	0	0	3.65174	4.21904	0.984645	3.98571	0.0330649	http://www.ncbi.nlm.nih.gov/nuccore/XR_001744337.1
XR_001753960.1	ncRNA	LOC105372421	lncRNA	10.949	8.81302	18.0828	5.47762	5.2738	3.93858	-1.35861	0.0330817	http://www.ncbi.nlm.nih.gov/nuccore/XR_001753960.1
XR_002956392.1	ncRNA	LOC112267972	lncRNA	1.99073	8.81302	3.19108	9.12936	14.7666	13.785	1.41453	0.0333184	http://www.ncbi.nlm.nih.gov/nuccore/XR_002956392.1
NR_108096.1	ncRNA	LINC01108	lncRNA	3.98146	2.93767	8.50953	11.8682	9.49284	17.7236	1.35654	0.0334076	http://www.ncbi.nlm.nih.gov/nuccore/NR_108096.1
NR_026656.1	ncRNA	LINC02381	lncRNA	7.96292	2.93767	5.31846	10.9552	11.6024	17.7236	1.31346	0.0335831	http://www.ncbi.nlm.nih.gov/nuccore/NR_026656.1
XR_001748475.1	ncRNA	LOC107984416	lncRNA	23.8888	8.81302	13.828	9.12936	3.16428	6.89251	-1.26176	0.0336446	http://www.ncbi.nlm.nih.gov/nuccore/XR_001748475.1
XR_001749804.1	ncRNA	LOC105370148	lncRNA	2.9861	8.81302	10.6369	11.8682	22.15	16.739	1.17737	0.0338222	http://www.ncbi.nlm.nih.gov/nuccore/XR_001749804.1
XR_001746917.2	ncRNA	LOC105376243	lncRNA	3.98146	6.85457	1.06369	0.912936	0	0	-3.50117	0.0339673	http://www.ncbi.nlm.nih.gov/nuccore/XR_001746917.2
XR_001748316.1	ncRNA	LOC107984361	lncRNA	7.96292	2.93767	1.06369	0	1.05476	0	-3.50713	0.0342277	http://www.ncbi.nlm.nih.gov/nuccore/XR_001748316.1
NR_024129.2	ncRNA	LINC00092	lncRNA	0	0	1.06369	0.912936	7.38332	3.93858	3.47894	0.0343837	http://www.ncbi.nlm.nih.gov/nuccore/NR_024129.2
XR_001745823.1	ncRNA	LOC107986922	lncRNA	5.97219	0	0	15.5199	4.21904	5.90787	2.09932	0.0350637	http://www.ncbi.nlm.nih.gov/nuccore/XR_001745823.1
XR_001755557.1	ncRNA	LOC107985551	lncRNA	8.95829	11.7507	17.0191	3.65174	7.38332	3.93858	-1.34361	0.0353593	http://www.ncbi.nlm.nih.gov/nuccore/XR_001755557.1
XR_246494.4	ncRNA	LOC101929289	lncRNA	1.99073	2.93767	3.19108	11.8682	7.38332	6.89251	1.69611	0.0359674	http://www.ncbi.nlm.nih.gov/nuccore/XR_246494.4
XR_001745123.1	ncRNA	LOC107986777	lncRNA	14.9305	8.81302	23.4012	7.30349	6.32856	6.89251	-1.19073	0.0360596	http://www.ncbi.nlm.nih.gov/nuccore/XR_001745123.1
NR_120629.1	ncRNA	LOC101927762	lncRNA	0	0	1.06369	1.82587	9.49284	0.984645	3.48581	0.0370956	http://www.ncbi.nlm.nih.gov/nuccore/NR_120629.1
NR_125374.1	ncRNA	TMCO1-AS1	lncRNA	10.949	4.89612	1.06369	14.607	7.38332	21.6622	1.3606	0.0375411	http://www.ncbi.nlm.nih.gov/nuccore/NR_125374.1
NR_046709.1	ncRNA	GFOD1-AS1	lncRNA	2.9861	8.81302	10.6369	15.5199	16.8762	16.739	1.13644	0.0376086	http://www.ncbi.nlm.nih.gov/nuccore/NR_046709.1
XR_001752210.1	ncRNA	LOC107984889	lncRNA	1.99073	2.93767	6.38215	0	0	0.984645	-3.41522	0.0384889	http://www.ncbi.nlm.nih.gov/nuccore/XR_001752210.1
XR_001752211.1	ncRNA	LOC107984889	lncRNA	1.99073	2.93767	6.38215	0	0	0.984645	-3.41522	0.0384889	http://www.ncbi.nlm.nih.gov/nuccore/XR_001752211.1
XR_001752212.1	ncRNA	LOC107984889	lncRNA	1.99073	2.93767	6.38215	0	0	0.984645	-3.41522	0.0384889	http://www.ncbi.nlm.nih.gov/nuccore/XR_001752212.1
XR_001752213.1	ncRNA	LOC107984889	lncRNA	1.99073	2.93767	6.38215	0	0	0.984645	-3.41522	0.0384889	http://www.ncbi.nlm.nih.gov/nuccore/XR_001752213.1
XR_001752214.1	ncRNA	LOC107984889	lncRNA	1.99073	2.93767	6.38215	0	0	0.984645	-3.41522	0.0384889	http://www.ncbi.nlm.nih.gov/nuccore/XR_001752214.1
XR_001752215.1	ncRNA	LOC107984889	lncRNA	1.99073	2.93767	6.38215	0	0	0.984645	-3.41522	0.0384889	http://www.ncbi.nlm.nih.gov/nuccore/XR_001752215.1
XR_001752217.1	ncRNA	LOC107984889	lncRNA	1.99073	2.93767	6.38215	0	0	0.984645	-3.41522	0.0384889	http://www.ncbi.nlm.nih.gov/nuccore/XR_001752217.1
NR_110135.1	ncRNA	LINC01267	lncRNA	8.95829	6.85457	11.7006	1.82587	5.2738	1.96929	-1.62097	0.0387602	http://www.ncbi.nlm.nih.gov/nuccore/NR_110135.1
XR_001747502.1	ncRNA	LOC105378369	lncRNA	6.96756	6.85457	6.38215	18.2587	14.7666	11.8157	1.15216	0.0387847	http://www.ncbi.nlm.nih.gov/nuccore/XR_001747502.1
XR_947297.2	ncRNA	LOC105378697	lncRNA	4.97683	1.95845	4.25477	0.912936	0	0	-3.40363	0.0388733	http://www.ncbi.nlm.nih.gov/nuccore/XR_947297.2
NR_108097.1	ncRNA	LINC01108	lncRNA	3.98146	2.93767	8.50953	11.8682	9.49284	16.739	1.31981	0.038991	http://www.ncbi.nlm.nih.gov/nuccore/NR_108097.1
XR_935977.2	ncRNA	LOC105372410	lncRNA	0	1.95845	1.06369	4.56468	5.2738	6.89251	2.46356	0.0390389	http://www.ncbi.nlm.nih.gov/nuccore/XR_935977.2
XR_922758.2	ncRNA	LOC105373411	lncRNA	8.95829	10.7715	2.12738	0	4.21904	0.984645	-2.12762	0.0390864	http://www.ncbi.nlm.nih.gov/nuccore/XR_922758.2
NR_034088.1	ncRNA	LINC00885	lncRNA	1.99073	4.89612	10.6369	2.73881	0	0	-2.60351	0.0393332	http://www.ncbi.nlm.nih.gov/nuccore/NR_034088.1
XR_934174.2	ncRNA	LOC105371501	lncRNA	0	0	0	5.47762	1.05476	1.96929	3.93842	0.0394411	http://www.ncbi.nlm.nih.gov/nuccore/XR_934174.2
XR_001746941.1	ncRNA	LOC105376278	lncRNA	10.949	6.85457	11.7006	26.4751	20.0404	12.8004	1.01571	0.0396478	http://www.ncbi.nlm.nih.gov/nuccore/XR_001746941.1
XR_001749415.1	ncRNA	LOC105370091	lncRNA	0	0	1.06369	0.912936	2.10952	8.8618	3.44704	0.0401676	http://www.ncbi.nlm.nih.gov/nuccore/XR_001749415.1
XR_001749417.1	ncRNA	LOC105370091	lncRNA	0	0	1.06369	0.912936	2.10952	8.8618	3.44704	0.0401676	http://www.ncbi.nlm.nih.gov/nuccore/XR_001749417.1
XR_945579.2	ncRNA	LOC105370091	lncRNA	0	0	1.06369	0.912936	2.10952	8.8618	3.44704	0.0401676	http://www.ncbi.nlm.nih.gov/nuccore/XR_945579.2
NR_110386.1	ncRNA	LOC101927476	lncRNA	2.9861	1.95845	3.19108	0	0	0	-3.90595	0.0401975	http://www.ncbi.nlm.nih.gov/nuccore/NR_110386.1
XR_939992.2	ncRNA	LOC105374491	lncRNA	2.9861	1.95845	3.19108	0	0	0	-3.90595	0.0401975	http://www.ncbi.nlm.nih.gov/nuccore/XR_939992.2
NR_136270.1	ncRNA	LOC105375304	lncRNA	4.97683	10.7715	10.6369	5.47762	2.10952	0	-1.76959	0.0403124	http://www.ncbi.nlm.nih.gov/nuccore/NR_136270.1
NR_136272.1	ncRNA	LOC105375304	lncRNA	4.97683	10.7715	10.6369	5.47762	2.10952	0	-1.76959	0.0403124	http://www.ncbi.nlm.nih.gov/nuccore/NR_136272.1
XR_947362.2	ncRNA	LOC105378730	lncRNA	0.995365	0.979225	0	2.73881	3.16428	8.8618	2.87596	0.0408286	http://www.ncbi.nlm.nih.gov/nuccore/XR_947362.2
XR_001741089.1	ncRNA	LOC105374308	lncRNA	1.99073	2.93767	0	3.65174	7.38332	9.84645	2.05375	0.0409199	http://www.ncbi.nlm.nih.gov/nuccore/XR_001741089.1
NR_163945.1	ncRNA	LDLR-AS1	lncRNA	9.95365	8.81302	10.6369	9.12936	22.15	29.5393	1.0433	0.041361	http://www.ncbi.nlm.nih.gov/nuccore/NR_163945.1
XR_941825.2	ncRNA	LOC105370148	lncRNA	2.9861	7.8338	10.6369	10.9552	21.0952	15.7543	1.15633	0.0419059	http://www.ncbi.nlm.nih.gov/nuccore/XR_941825.2
NR_040026.1	ncRNA	LINC01539	lncRNA	0.995365	1.95845	5.31846	0	0	0	-3.92529	0.0425008	http://www.ncbi.nlm.nih.gov/nuccore/NR_040026.1
NR_046552.1	ncRNA	RNASEH2B-AS1	lncRNA	3.98146	0.979225	3.19108	0	0	0	-3.90833	0.0428657	http://www.ncbi.nlm.nih.gov/nuccore/NR_046552.1
NR_001317.3	ncRNA	HCG4B	lncRNA	1.99073	5.87535	7.44584	11.8682	15.8214	9.84645	1.29757	0.042896	http://www.ncbi.nlm.nih.gov/nuccore/NR_001317.3
NR_120641.1	ncRNA	LNCAROD	lncRNA	2.9861	0.979225	0	8.21643	6.32856	3.93858	2.20461	0.0436631	http://www.ncbi.nlm.nih.gov/nuccore/NR_120641.1
XR_937768.2	ncRNA	LOC101928369	lncRNA	4.97683	4.89612	1.06369	0.912936	0	0	-3.37864	0.0441398	http://www.ncbi.nlm.nih.gov/nuccore/XR_937768.2
NR_135174.1	ncRNA	LOC105371083	lncRNA	2.9861	1.95845	2.12738	12.7811	8.43808	2.95393	1.77792	0.0443165	http://www.ncbi.nlm.nih.gov/nuccore/NR_135174.1
XR_001753559.1	ncRNA	LOC105372092	lncRNA	2.9861	0.979225	3.19108	1.82587	14.7666	8.8618	1.82527	0.0447401	http://www.ncbi.nlm.nih.gov/nuccore/XR_001753559.1
XR_927938.2	ncRNA	LOC105375489	lncRNA	6.96756	1.95845	2.12738	11.8682	14.7666	4.92322	1.50548	0.0448858	http://www.ncbi.nlm.nih.gov/nuccore/XR_927938.2
XR_001751729.1	ncRNA	LOC107987228	lncRNA	9.95365	4.89612	7.44584	13.694	16.8762	16.739	1.08433	0.0449885	http://www.ncbi.nlm.nih.gov/nuccore/XR_001751729.1
XR_945443.2	ncRNA	LOC105370027	lncRNA	2.9861	4.89612	3.19108	4.56468	13.7119	12.8004	1.475	0.0450488	http://www.ncbi.nlm.nih.gov/nuccore/XR_945443.2
NR_135237.1	ncRNA	LOC730100	lncRNA	2.9861	1.95845	0	10.0423	6.32856	3.93858	2.0231	0.0451258	http://www.ncbi.nlm.nih.gov/nuccore/NR_135237.1
XR_938957.3	ncRNA	LOC105377321	lncRNA	3.98146	5.87535	1.06369	7.30349	14.7666	8.8618	1.47863	0.0452226	http://www.ncbi.nlm.nih.gov/nuccore/XR_938957.3
XR_001750057.1	ncRNA	LOC105370384	lncRNA	9.95365	14.6884	23.4012	11.8682	6.32856	2.95393	-1.16518	0.0457307	http://www.ncbi.nlm.nih.gov/nuccore/XR_001750057.1
XR_001746915.1	ncRNA	LOC105376244	lncRNA	12.9397	12.7299	4.25477	3.65174	3.16428	3.93858	-1.48048	0.0458189	http://www.ncbi.nlm.nih.gov/nuccore/XR_001746915.1
XR_001745121.1	ncRNA	LOC107986777	lncRNA	15.9258	10.7715	24.4649	10.0423	6.32856	7.87716	-1.06327	0.0461788	http://www.ncbi.nlm.nih.gov/nuccore/XR_001745121.1
XR_001745122.1	ncRNA	LOC107986777	lncRNA	15.9258	10.7715	24.4649	10.0423	6.32856	7.87716	-1.06327	0.0461788	http://www.ncbi.nlm.nih.gov/nuccore/XR_001745122.1
XR_001745127.1	ncRNA	LOC107986777	lncRNA	15.9258	10.7715	24.4649	10.0423	6.32856	7.87716	-1.06327	0.0461788	http://www.ncbi.nlm.nih.gov/nuccore/XR_001745127.1
NR_038389.1	ncRNA	STPG3-AS1	lncRNA	4.97683	5.87535	8.50953	1.82587	2.10952	0.984645	-1.97629	0.0462221	http://www.ncbi.nlm.nih.gov/nuccore/NR_038389.1
XR_002957260.1	ncRNA	LOC107984361	lncRNA	8.95829	3.9169	5.31846	0.912936	3.16428	0	-2.19401	0.046223	http://www.ncbi.nlm.nih.gov/nuccore/XR_002957260.1
NR_105020.1	ncRNA	TMEM161B-DT	lncRNA	0	0	0	1.82587	3.16428	2.95393	3.82667	0.0463358	http://www.ncbi.nlm.nih.gov/nuccore/NR_105020.1
XR_001752097.1	ncRNA	LOC105371114	lncRNA	9.95365	7.8338	8.50953	2.73881	1.05476	4.92322	-1.58192	0.0463498	http://www.ncbi.nlm.nih.gov/nuccore/XR_001752097.1
NR_034062.1	ncRNA	LOC100131635	lncRNA	0.995365	5.87535	7.44584	0	1.05476	0.984645	-2.84641	0.0466234	http://www.ncbi.nlm.nih.gov/nuccore/NR_034062.1
NR_110125.1	ncRNA	GRM7-AS3	lncRNA	7.96292	21.5429	2.12738	22.8234	17.9309	25.6008	1.05669	0.0467048	http://www.ncbi.nlm.nih.gov/nuccore/NR_110125.1
XR_001750018.1	ncRNA	LOC107984602	lncRNA	0	0	0	0.912936	4.21904	2.95393	3.84746	0.0471345	http://www.ncbi.nlm.nih.gov/nuccore/XR_001750018.1
XR_001739274.1	ncRNA	LOC105373411	lncRNA	8.95829	9.79225	2.12738	0	4.21904	0.984645	-2.06082	0.0475409	http://www.ncbi.nlm.nih.gov/nuccore/XR_001739274.1
NR_046666.1	ncRNA	CACNA2D3-AS1	lncRNA	2.9861	0	7.44584	12.7811	11.6024	5.90787	1.56318	0.0479422	http://www.ncbi.nlm.nih.gov/nuccore/NR_046666.1
NR_126421.2	ncRNA	ZNF22-AS1	lncRNA	0	0	0	2.73881	0	5.90787	3.95779	0.0480096	http://www.ncbi.nlm.nih.gov/nuccore/NR_126421.2
XR_001748117.1	ncRNA	LOC105376536	lncRNA	15.9258	7.8338	4.25477	17.3458	16.8762	22.6468	1.01373	0.0484928	http://www.ncbi.nlm.nih.gov/nuccore/XR_001748117.1
XR_001739186.1	ncRNA	LOC105374381	lncRNA	0	0	0	1.82587	2.10952	3.93858	3.81661	0.0485015	http://www.ncbi.nlm.nih.gov/nuccore/XR_001739186.1
XR_939873.2	ncRNA	LOC105374381	lncRNA	0	0	0	1.82587	2.10952	3.93858	3.81661	0.0485015	http://www.ncbi.nlm.nih.gov/nuccore/XR_939873.2
NR_120642.1	ncRNA	LNCAROD	lncRNA	2.9861	1.95845	1.06369	9.12936	8.43808	3.93858	1.83177	0.0486362	http://www.ncbi.nlm.nih.gov/nuccore/NR_120642.1
XR_001748100.1	ncRNA	LOC107984302	lncRNA	0	0.979225	0	5.47762	3.16428	1.96929	3.29164	0.0486716	http://www.ncbi.nlm.nih.gov/nuccore/XR_001748100.1
NR_125909.1	ncRNA	LOC101928978	lncRNA	0	0	0	1.82587	5.2738	0.984645	3.84711	0.0486744	http://www.ncbi.nlm.nih.gov/nuccore/NR_125909.1
NR_164113.1	ncRNA	ZNF22-AS1	lncRNA	1.99073	0.979225	2.12738	5.47762	2.10952	12.8004	2.01129	0.0489089	http://www.ncbi.nlm.nih.gov/nuccore/NR_164113.1
XR_938844.2	ncRNA	LOC105377261	lncRNA	6.96756	5.87535	5.31846	11.8682	15.8214	12.8004	1.15092	0.0489264	http://www.ncbi.nlm.nih.gov/nuccore/XR_938844.2
XR_001748985.1	ncRNA	LOC105369631	lncRNA	6.96756	4.89612	14.8917	1.82587	3.16428	3.93858	-1.58468	0.0493846	http://www.ncbi.nlm.nih.gov/nuccore/XR_001748985.1
XR_002958639.1	ncRNA	LOC112268278	lncRNA	8.95829	4.89612	7.44584	16.4329	16.8762	11.8157	1.08498	0.0499899	http://www.ncbi.nlm.nih.gov/nuccore/XR_002958639.1
