# Supplementary material for: The lncRNA HCG4 regulates the RIG-I-mediated IFN production to suppress H1N1 swine influenza virus replication
Source: Front Microbiol. 2024 Jan 11;14:1324218. doi: 10.3389/fmicb.2023.1324218 (PMC10808666; doi:10.3389/fmicb.2023.1324218)
Supplement: Supplementary file 2 [file Data_Sheet_2.XLSX]

## Sheet: Sheet1
Gene Ontology analysis of significantly differently expressed lncRNAs by SIV and SIV NS1 mutant virus infection
GO_ID	GO_Class	GO_Term	GeneRatio	BgRatio	Pvalue	Qvalue	geneIDs	geneNames
GO:0008175	BP	tRNA methyltransferase activity	9/1494	33/18410	0.000959301	0.805037	144233/339175/55798/131965/79828/221078/158234/57570/57604	BCDIN3D/METTL2A/METTL2B/METTL6/METTL8/NSUN6/TRMT10B/TRMT5/TRMT9B
GO:0044390	BP	ubiquitin-like protein conjugating enzyme binding	9/1494	38/18410	0.00280589	0.805037	25820/10425/55208/5465/5071/9604/285671/493829/10054	ARIH1/ARIH2/DCUN1D2/PPARA/PRKN/RNF14/RNF180/TRIM72/UBA2
GO:0001786	BP	phosphatidylserine binding	12/1494	60/18410	0.00281381	0.805037	26060/284110/3146/3312/4139/4240/950/23208/51760/6861/9066/493829	APPL1/GSDMA/HMGB1/HSPA8/MARK1/MFGE8/SCARB2/SYT11/SYT17/SYT5/SYT7/TRIM72
GO:0031624	BP	ubiquitin conjugating enzyme binding	8/1494	32/18410	0.00332534	0.805037	25820/10425/55208/5465/5071/9604/285671/493829	ARIH1/ARIH2/DCUN1D2/PPARA/PRKN/RNF14/RNF180/TRIM72
GO:0004674	BP	protein serine/threonine kinase activity	51/1494	430/18410	0.00397353	0.805037	22848/657/659/673/57118/55561/8814/4261/53944/23604/25778/1859/8444/29904/5610/157/2868/51135/9113/22853/4117/5607/51776/4293/5871/8550/4139/84930/8569/4750/284086/91754/10298/5562/53632/5578/5588/5592/55781/8780/6197/9252/27330/23235/23049/9262/65975/6850/6872/138474/283629	AAK1/BMPR1A/BMPR2/BRAF/CAMK1D/CDC42BPG/CDKL1/CIITA/CSNK1G1/DAPK2/DSTYK/DYRK1A/DYRK3/EEF2K/EIF2AK2/GRK3/GRK4/IRAK4/LATS1/LMTK2/MAK/MAP2K5/MAP3K20/MAP3K9/MAP4K2/MAPKAPK5/MARK1/MASTL/MKNK1/NEK1/NEK8/NEK9/PAK4/PRKAA1/PRKAG3/PRKCA/PRKCQ/PRKG1/RIOK2/RIOK3/RPS6KA3/RPS6KA5/RPS6KA6/SIK2/SMG1/STK17B/STK33/SYK/TAF1/TAF1L/TSSK4
GO:0004712	BP	protein serine/threonine/tyrosine kinase activity	52/1494	446/18410	0.00515626	0.870549	22848/27/673/57118/55561/8814/4261/53944/23604/25778/1859/8444/5610/285220/2046/2263/51135/3718/9113/22853/4117/5607/51776/4293/5871/8550/4139/84930/8569/4750/284086/91754/10298/5562/5578/5588/55781/8780/6197/9252/27330/23235/23049/9262/65975/6850/6872/7075/283629/7294/7525/7535	AAK1/ABL2/BRAF/CAMK1D/CDC42BPG/CDKL1/CIITA/CSNK1G1/DAPK2/DSTYK/DYRK1A/DYRK3/EIF2AK2/EPHA6/EPHA8/FGFR2/IRAK4/JAK3/LATS1/LMTK2/MAK/MAP2K5/MAP3K20/MAP3K9/MAP4K2/MAPKAPK5/MARK1/MASTL/MKNK1/NEK1/NEK8/NEK9/PAK4/PRKAA1/PRKCA/PRKCQ/RIOK2/RIOK3/RPS6KA3/RPS6KA5/RPS6KA6/SIK2/SMG1/STK17B/STK33/SYK/TAF1/TIE1/TSSK4/TXK/YES1/ZAP70
GO:0015932	BP	nucleobase-containing compound transmembrane transporter activity	10/1494	50/18410	0.00615075	0.890101	85320/220988/54847/6580/9154/9153/9197/23443/55343/55508	ABCC11/HNRNPA3/SIDT1/SLC22A1/SLC28A1/SLC28A2/SLC33A1/SLC35A3/SLC35C1/SLC35E3
GO:0001161	BP	intronic transcription regulatory region sequence-specific DNA binding	4/1494	11/18410	0.00896173	0.936217	604/64754/25806/84524	BCL6/SMYD3/VAX2/ZC3H8
GO:0000400	BP	four-way junction DNA binding	5/1494	17/18410	0.00946229	0.936217	641/3146/5892/7486/7516	BLM/HMGB1/RAD51D/WRN/XRCC2
GO:0061630	BP	ubiquitin protein ligase activity	38/1494	316/18410	0.00947367	0.936217	25820/10425/998/55743/283807/126433/26272/93611/23072/79836/4193/4210/142678/93082/23759/5071/117584/55159/27246/9604/284996/114804/494470/285671/9616/64750/10758/10206/9830/8805/85363/84851/81844/25893/117854/81786/493829/331	ARIH1/ARIH2/CDC42/CHFR/FBXL22/FBXO27/FBXO4/FBXO44/HECW1/LONRF3/MDM2/MEFV/MIB2/NEURL3/PPIL2/PRKN/RFFL/RFWD3/RNF115/RNF14/RNF149/RNF157/RNF165/RNF180/RNF7/SMURF2/TRAF3IP2/TRIM13/TRIM14/TRIM25/TRIM5/TRIM52/TRIM56/TRIM58/TRIM6/TRIM7/TRIM72/XIAP
GO:0000151	CC	ubiquitin ligase complex	44/1510	302/19594	3.21648e-05	0.0213896	55626/196394/25906/122416/25820/10425/140459/9577/672/675/55832/8881/79269/54876/10238/55208/6921/1161/80028/25827/84961/283807/126433/79791/26272/93611/200933/554251/55527/8139/122773/55975/8216/142678/84333/5071/9604/165918/9616/64750/10910/7334/440590/79699	AMBRA1/AMN1/ANAPC15/ANKRD9/ARIH1/ARIH2/ASB6/BABAM2/BRCA1/BRCA2/CAND1/CDC16/DCAF10/DCAF16/DCAF7/DCUN1D2/ELOC/ERCC8/FBXL18/FBXL2/FBXL20/FBXL22/FBXO27/FBXO31/FBXO4/FBXO44/FBXO45/FBXO48/FEM1A/GAN/KLHDC1/KLHL7/LZTR1/MIB2/PCGF5/PRKN/RNF14/RNF168/RNF7/SMURF2/SUGT1/UBE2N/ZYG11A/ZYG11B
GO:0031461	CC	cullin-RING ubiquitin ligase complex	29/1510	175/19594	7.08706e-05	0.0235645	55626/196394/25906/122416/55832/8881/79269/54876/10238/6921/1161/80028/25827/84961/283807/126433/79791/26272/93611/200933/554251/55527/8139/122773/55975/8216/9616/440590/79699	AMBRA1/AMN1/ANAPC15/ANKRD9/CAND1/CDC16/DCAF10/DCAF16/DCAF7/ELOC/ERCC8/FBXL18/FBXL2/FBXL20/FBXL22/FBXO27/FBXO31/FBXO4/FBXO44/FBXO45/FBXO48/FEM1A/GAN/KLHDC1/KLHL7/LZTR1/RNF7/ZYG11A/ZYG11B
GO:0055037	CC	recycling endosome	28/1510	196/19594	0.00111856	0.221107	8647/79572/201627/3077/3105/3107/3133/3135/6453/22853/8216/255231/4241/85377/10133/150368/55041/117584/9522/4891/1317/84679/8417/23208/6861/27229/55610/55275	ABCB11/ATP13A3/DENND6A/HFE/HLA-A/HLA-C/HLA-E/HLA-G/ITSN1/LMTK2/LZTR1/MCOLN2/MELTF/MICALL1/OPTN/PHETA2/PLEKHB2/RFFL/SCAMP1/SLC11A2/SLC31A1/SLC9A7/STX7/SYT11/SYT5/TUBGCP4/VPS50/VPS53
GO:0019897	CC	extrinsic component of plasma membrane	25/1510	170/19594	0.00132997	0.221107	22848/1004/1005/222256/22866/1269/1742/57488/2219/2773/2774/59345/10681/2788/94235/3092/7881/4240/80274/342667/94056/6850/9101/7525/7535	AAK1/CDH6/CDH7/CDHR3/CNKSR2/CNR2/DLG4/ESYT2/FCN1/GNAI3/GNAL/GNB4/GNB5/GNG7/GNG8/HIP1/KCNAB1/MFGE8/SCUBE1/STAC2/SYAP1/SYK/USP8/YES1/ZAP70
GO:1904115	CC	axon cytoplasm	12/1510	62/19594	0.00244638	0.285698	26985/10239/26258/1778/3281/23095/10749/11127/4137/23011/7014/79882	AP3M1/AP3S2/BLOC1S6/DYNC1H1/HSBP1/KIF1B/KIF1C/KIF3A/MAPT/RAB21/TERF2/ZC3H14
GO:0055038	CC	recycling endosome membrane	16/1510	96/19594	0.00262936	0.285698	8647/79572/3105/3107/3133/3135/8216/255231/85377/10133/55041/117584/9522/84679/23208/6861	ABCB11/ATP13A3/HLA-A/HLA-C/HLA-E/HLA-G/LZTR1/MCOLN2/MICALL1/OPTN/PLEKHB2/RFFL/SCAMP1/SLC9A7/SYT11/SYT5
GO:0120111	CC	neuron projection cytoplasm	15/1510	89/19594	0.00315491	0.285698	26985/10239/26258/1742/1778/3281/23095/10749/11127/4137/4988/23011/6421/7014/79882	AP3M1/AP3S2/BLOC1S6/DLG4/DYNC1H1/HSBP1/KIF1B/KIF1C/KIF3A/MAPT/OPRM1/RAB21/SFPQ/TERF2/ZC3H14
GO:0031234	CC	extrinsic component of cytoplasmic side of plasma membrane	16/1510	99/19594	0.0036118	0.285698	1269/1742/57488/2773/2774/59345/10681/2788/94235/3092/7881/342667/94056/6850/7525/7535	CNR2/DLG4/ESYT2/GNAI3/GNAL/GNB4/GNB5/GNG7/GNG8/HIP1/KCNAB1/STAC2/SYAP1/SYK/YES1/ZAP70
GO:0098576	CC	lumenal side of membrane	8/1510	35/19594	0.0043854	0.285698	3105/3107/3133/3135/81502/3312/84888/6892	HLA-A/HLA-C/HLA-E/HLA-G/HM13/HSPA8/SPPL2A/TAPBP
GO:0031300	CC	intrinsic component of organelle membrane	47/1510	412/19594	0.00444388	0.285698	55331/55750/23141/22926/819/55501/55744/285521/1374/54898/284361/55831/9583/57488/128486/2218/3105/3107/3133/3135/81502/55669/440574/125988/55686/4985/9127/5027/5828/55670/101928527/5865/285671/9522/6341/94081/7781/23443/388662/28972/84888/6861/6892/54499/201158/29914/152002	ACER3/AGK/ANKLE2/ATF6/CAMLG/CHST12/COA1/COX18/CPT1A/ELOVL2/EMC10/EMC3/ENTPD4/ESYT2/FITM2/FKTN/HLA-A/HLA-C/HLA-E/HLA-G/HM13/MFN1/MICOS10/MICOS13/MREG/OPRD1/P2RX6/P2RX7/PEX2/PEX26/PIGBOS1/RAB3B/RNF180/SCAMP1/SCO1/SFXN1/SLC30A3/SLC35A3/SLC6A17/SPCS1/SPPL2A/SYT5/TAPBP/TMCO1/TVP23C/UBIAD1/XXYLT1
GO:0008175	MF	tRNA methyltransferase activity	9/1494	33/18410	0.000959301	0.805037	144233/339175/55798/131965/79828/221078/158234/57570/57604	BCDIN3D/METTL2A/METTL2B/METTL6/METTL8/NSUN6/TRMT10B/TRMT5/TRMT9B
GO:0044390	MF	ubiquitin-like protein conjugating enzyme binding	9/1494	38/18410	0.00280589	0.805037	25820/10425/55208/5465/5071/9604/285671/493829/10054	ARIH1/ARIH2/DCUN1D2/PPARA/PRKN/RNF14/RNF180/TRIM72/UBA2
GO:0001786	MF	phosphatidylserine binding	12/1494	60/18410	0.00281381	0.805037	26060/284110/3146/3312/4139/4240/950/23208/51760/6861/9066/493829	APPL1/GSDMA/HMGB1/HSPA8/MARK1/MFGE8/SCARB2/SYT11/SYT17/SYT5/SYT7/TRIM72
GO:0031624	MF	ubiquitin conjugating enzyme binding	8/1494	32/18410	0.00332534	0.805037	25820/10425/55208/5465/5071/9604/285671/493829	ARIH1/ARIH2/DCUN1D2/PPARA/PRKN/RNF14/RNF180/TRIM72
GO:0004674	MF	protein serine/threonine kinase activity	51/1494	430/18410	0.00397353	0.805037	22848/657/659/673/57118/55561/8814/4261/53944/23604/25778/1859/8444/29904/5610/157/2868/51135/9113/22853/4117/5607/51776/4293/5871/8550/4139/84930/8569/4750/284086/91754/10298/5562/53632/5578/5588/5592/55781/8780/6197/9252/27330/23235/23049/9262/65975/6850/6872/138474/283629	AAK1/BMPR1A/BMPR2/BRAF/CAMK1D/CDC42BPG/CDKL1/CIITA/CSNK1G1/DAPK2/DSTYK/DYRK1A/DYRK3/EEF2K/EIF2AK2/GRK3/GRK4/IRAK4/LATS1/LMTK2/MAK/MAP2K5/MAP3K20/MAP3K9/MAP4K2/MAPKAPK5/MARK1/MASTL/MKNK1/NEK1/NEK8/NEK9/PAK4/PRKAA1/PRKAG3/PRKCA/PRKCQ/PRKG1/RIOK2/RIOK3/RPS6KA3/RPS6KA5/RPS6KA6/SIK2/SMG1/STK17B/STK33/SYK/TAF1/TAF1L/TSSK4
GO:0004712	MF	protein serine/threonine/tyrosine kinase activity	52/1494	446/18410	0.00515626	0.870549	22848/27/673/57118/55561/8814/4261/53944/23604/25778/1859/8444/5610/285220/2046/2263/51135/3718/9113/22853/4117/5607/51776/4293/5871/8550/4139/84930/8569/4750/284086/91754/10298/5562/5578/5588/55781/8780/6197/9252/27330/23235/23049/9262/65975/6850/6872/7075/283629/7294/7525/7535	AAK1/ABL2/BRAF/CAMK1D/CDC42BPG/CDKL1/CIITA/CSNK1G1/DAPK2/DSTYK/DYRK1A/DYRK3/EIF2AK2/EPHA6/EPHA8/FGFR2/IRAK4/JAK3/LATS1/LMTK2/MAK/MAP2K5/MAP3K20/MAP3K9/MAP4K2/MAPKAPK5/MARK1/MASTL/MKNK1/NEK1/NEK8/NEK9/PAK4/PRKAA1/PRKCA/PRKCQ/RIOK2/RIOK3/RPS6KA3/RPS6KA5/RPS6KA6/SIK2/SMG1/STK17B/STK33/SYK/TAF1/TIE1/TSSK4/TXK/YES1/ZAP70
GO:0015932	MF	nucleobase-containing compound transmembrane transporter activity	10/1494	50/18410	0.00615075	0.890101	85320/220988/54847/6580/9154/9153/9197/23443/55343/55508	ABCC11/HNRNPA3/SIDT1/SLC22A1/SLC28A1/SLC28A2/SLC33A1/SLC35A3/SLC35C1/SLC35E3
GO:0001161	MF	intronic transcription regulatory region sequence-specific DNA binding	4/1494	11/18410	0.00896173	0.936217	604/64754/25806/84524	BCL6/SMYD3/VAX2/ZC3H8
GO:0000400	MF	four-way junction DNA binding	5/1494	17/18410	0.00946229	0.936217	641/3146/5892/7486/7516	BLM/HMGB1/RAD51D/WRN/XRCC2
GO:0061630	MF	ubiquitin protein ligase activity	38/1494	316/18410	0.00947367	0.936217	25820/10425/998/55743/283807/126433/26272/93611/23072/79836/4193/4210/142678/93082/23759/5071/117584/55159/27246/9604/284996/114804/494470/285671/9616/64750/10758/10206/9830/8805/85363/84851/81844/25893/117854/81786/493829/331	ARIH1/ARIH2/CDC42/CHFR/FBXL22/FBXO27/FBXO4/FBXO44/HECW1/LONRF3/MDM2/MEFV/MIB2/NEURL3/PPIL2/PRKN/RFFL/RFWD3/RNF115/RNF14/RNF149/RNF157/RNF165/RNF180/RNF7/SMURF2/TRAF3IP2/TRIM13/TRIM14/TRIM24/TRIM5/TRIM52/TRIM56/TRIM58/TRIM6/TRIM7/TRIM72/XIAP
