# Supplementary material for: The lncRNA HCG4 regulates the RIG-I-mediated IFN production to suppress H1N1 swine influenza virus replication
Source: Front Microbiol. 2024 Jan 11;14:1324218. doi: 10.3389/fmicb.2023.1324218 (PMC10808666; doi:10.3389/fmicb.2023.1324218)
Supplement: Supplementary file 3 [file Data_Sheet_3.XLSX]

## Sheet: Sheet1
KEGG enrichment analysis of differently expressed lncRNAs by SIV and SIV NS1 mutant virus infection
Term	database	ID	GeneRatio	BgRatio	Pvalue	geneIDs	geneNames	URL
Protein processing in endoplasmic reticulum	KEGG PATHWAY	hsa04141	17/676	171/8190	0.0014608	468/22926/573/9532/824/5610/27248/22824/3312/10808/5071/56681/51128/6747/3703/201595/56886	ATF4/ATF6/BAG1/BAG2/CAPN2/EIF2AK2/ERLEC1/HSPA4L/HSPA8/HSPH1/PRKN/SAR1A/SAR1B/SSR3/STT3A/STT3B/UGGT1	http://www.genome.jp/kegg-bin/show_pathway?hsa04141/hsa:468%09red/hsa:22926%09red/hsa:573%09red/hsa:9532%09red/hsa:824%09red/hsa:5610%09red/hsa:27248%09red/hsa:22824%09red/hsa:3312%09red/hsa:10808%09red/hsa:5071%09red/hsa:56681%09red/hsa:51128%09red/hsa:6747%09red/hsa:3703%09red/hsa:201595%09red/hsa:56886%09red
T cell receptor signaling pathway	KEGG PATHWAY	hsa04660	8/676	104/8190	0.00375997	925/998/2885/3586/4793/10298/5588/7535	CD8A/CDC42/GRB2/IL10/NFKBIB/PAK4/PRKCQ/ZAP70	http://www.genome.jp/kegg-bin/show_pathway?hsa04660/hsa:925%09red/hsa:998%09red/hsa:2885%09red/hsa:3586%09red/hsa:4793%09red/hsa:10298%09red/hsa:5588%09red/hsa:7535%09red
RIG-I-like receptor signaling pathway	KEGG PATHWAY	hsa04622	3/676	70/8190	0.00563147	841/57506/4793	CASP8/MAVS/NFKBIB	http://www.genome.jp/kegg-bin/show_pathway?hsa04622/hsa:841%09red/hsa:57506%09red/hsa:4793%09red
Necroptosis	KEGG PATHWAY	hsa04217	12/676	159/8190	0.00631283	824/841/8837/5610/3146/3454/3718/192111/8605/27183/331/81030	CAPN2/CASP8/CFLAR/EIF2AK2/HMGB1/IFNAR1/JAK3/PGAM5/PLA2G4C/VPS4A/XIAP/ZBP1	http://www.genome.jp/kegg-bin/show_pathway?hsa04217/hsa:824%09red/hsa:841%09red/hsa:8837%09red/hsa:5610%09red/hsa:3146%09red/hsa:3454%09red/hsa:3718%09red/hsa:192111%09red/hsa:8605%09red/hsa:27183%09red/hsa:331%09red/hsa:81030%09red
JAK-STAT signaling pathway	KEGG PATHWAY	hsa04630	6/676	162/8190	0.00736689	2885/3454/163702/3586/3718/4352	GRB2/IFNAR1/IFNLR1/IL10/JAK3/MPL	http://www.genome.jp/kegg-bin/show_pathway?hsa04630/hsa:2885%09red/hsa:3454%09red/hsa:163702%09red/hsa:3586%09red/hsa:3718%09red/hsa:4352%09red
Th1 and Th2 cell differentiation	KEGG PATHWAY	hsa04658	4/676	92/8190	0.025606	3718/4793/5588/7535	JAK3/NFKBIB/PRKCQ/ZAP70	http://www.genome.jp/kegg-bin/show_pathway?hsa04658/hsa:3718%09red/hsa:4793%09red/hsa:5588%09red/hsa:7535%09red
Viral protein interaction with cytokine and cytokine receptor	KEGG PATHWAY	hsa04061	4/676	100/8190	0.0301093	6352/1235/3586/7133	CCL5/CCR6/IL10/TNFRSF1B	http://www.genome.jp/kegg-bin/show_pathway?hsa04061/hsa:6352%09red/hsa:1235%09red/hsa:3586%09red/hsa:7133%09red
Glycolysis / Gluconeogenesis	KEGG PATHWAY	hsa00010	4/676	67/8190	0.0311887	217/130589/2821/5213	ALDH2/GALM/GPI/PFKM	http://www.genome.jp/kegg-bin/show_pathway?hsa00010/hsa:217%09red/hsa:130589%09red/hsa:2821%09red/hsa:5213%09red
PI3K-Akt signaling pathway	KEGG PATHWAY	hsa04151	22/676	354/8190	0.0353176	468/672/1385/2149/2263/2309/59345/10681/2788/94235/2885/3454/3479/3718/3918/57121/4193/3164/5519/5562/5578/6850	ATF4/BRCA1/CREB1/F2R/FGFR2/FOXO3/GNB4/GNB5/GNG7/GNG8/GRB2/IFNAR1/IGF1/JAK3/LAMC2/LPAR5/MDM2/NR4A1/PPP2R1B/PRKAA1/PRKCA/SYK	http://www.genome.jp/kegg-bin/show_pathway?hsa04151/hsa:468%09red/hsa:672%09red/hsa:1385%09red/hsa:2149%09red/hsa:2263%09red/hsa:2309%09red/hsa:59345%09red/hsa:10681%09red/hsa:2788%09red/hsa:94235%09red/hsa:2885%09red/hsa:3454%09red/hsa:3479%09red/hsa:3718%09red/hsa:3918%09red/hsa:57121%09red/hsa:4193%09red/hsa:3164%09red/hsa:5519%09red/hsa:5562%09red/hsa:5578%09red/hsa:6850%09red
p53 signaling pathway	KEGG PATHWAY	hsa04115	10/676	73/8190	0.0366892	841/3732/54205/51512/3479/4193/4194/55367/5054/64393	CASP8/CD82/CYCS/GTSE1/IGF1/MDM2/MDM4/PIDD1/SERPINE1/ZMAT3	http://www.genome.jp/kegg-bin/show_pathway?hsa04115/hsa:841%09red/hsa:3732%09red/hsa:54205%09red/hsa:51512%09red/hsa:3479%09red/hsa:4193%09red/hsa:4194%09red/hsa:55367%09red/hsa:5054%09red/hsa:64393%09red
